# Supplementary material for: Subcellular Distribution of Thyroid Hormone Receptor Beta in Ovarian Cancer
Source: Int J Mol Sci. 2022 Feb 28;23(5):2698. doi: 10.3390/ijms23052698 (PMC8910424; doi:10.3390/ijms23052698)
Supplement: Supplementary file 1 [file ijms-23-02698-s001.zip]

Archive with 1 entries (1 files):
- ijms-1571472-supplementary.pdf
